# Supplementary material for: Systematically Investigating the Qualities of Commercial Encapsulated and Industrial-Grade Bulk Fish Oils in the Chinese Market
Source: Foods. 2025 May 4;14(9):1623. doi: 10.3390/foods14091623 (PMC12071204; doi:10.3390/foods14091623)
Supplement: Supplementary file 1 [file foods-14-01623-s001.zip]

Archive with 1 entries (1 files):
- foods-3604772-supplementary.pdf
